# Supplementary material for: Defined Pig Microbiota Mixture as Promising Strategy against Salmonellosis in Gnotobiotic Piglets
Source: Animals (Basel). 2024 Jun 13;14(12):1779. doi: 10.3390/ani14121779 (PMC11200913; doi:10.3390/ani14121779)
Supplement: Supplementary file 1 [file animals-14-01779-s001.zip]

Archive with 1 entries (1 files):
- animals-3034410-supplementary.pdf
